# Supplementary material for: Cohesin Disrupts Polycomb-Dependent Chromosome Interactions in Embryonic Stem Cells
Source: Cell Rep. 2020 Jan 21;30(3):820–835.e10. doi: 10.1016/j.celrep.2019.12.057 (PMC6988126; doi:10.1016/j.celrep.2019.12.057)
Supplement: Table S2 — Capture-C Hybridization Probes, Related to Figures 3, 5, and 6 [file mmc2.xlsx]

## Sheet: CaptureC_baits
Chr	Start	End	NameOfGene	Sequence
chr11	96366581	96366701	Hoxb1	CTGTGCGCCCAGTTTGGAACCAGTATTTCACGTTTCTTGTCTGAAGGTGAGTATGGGCGGAAGGCTGGTTCTAGATTTTGTAATTACTAATGGAGGGGGTGTGTGATGCCACATAGGATC
chr11	96365701	96365821	Hoxb1	GATCGCTGGCGGGGCCAAGCTGGCCCGGGCCATGGGCTCAAGCTTCAGCTCTGTGACATACTGCCGAAAGGTTGTAGGGCAAGAGGGTGTCTCCCCCAAACGGCCCGACCCTCCTTCGGC
chr11	96352067	96352187	Hoxb2	TGCCCCCCCAGCCCCCGAGTTCCCCTGGATGAAAGAGAAGAAATCCACCAAGAAACCCAGCCAATCCGCCGCATCCCCTTCTCCAGCCGCCTCCTCGGTCCGGGCCTCCGAGGTCGGATC
chr11	96350363	96350483	Hoxb2	GATCGCCTCATCTCCTCTTGGTCCCTCTGACCCACTTATTTAAAAATCTTCCCCCAGCCGACTTTTCATTTTCAGCTTTGAGGCCTAGTTTCCCACCAATTTGCTTGTGGCTCTGAGGTT
chr11	96343553	96343673	Hoxb3	GATCTGCAAGTTCCAGGCTAGACTTTGCTTAGGTGGAAAGATATGGAAGGAAGAAAGACTGGAAGCAGAGAGGCCTCCCTAAGGGAAGGAGGACCTCTGGGATGCTTCTACTTTAGAGTC
chr11	96345164	96345284	Hoxb3	GGCGGACAGAAGGGAGGAATCACCTCAGACTTGGATTTGGATATACGGGGAGGGTGCGCGCACACGCAAAATCCTAGCCCTAAATAAATGGCCACGCAGCTCTGTCTGTTTGACATGATC
chr11	96303362	96303482	Hoxb5	GATCGTCATTATTTGTAACCATAGAGCATGAATTACCTCTTGAGGTCATCAGTGAGAATTTACGACTGGTCAACAAAAGCACGTGATTCCCTAACGCCCCCCCATCCCCCTTCTAACCCC
chr11	96303464	96303584	Hoxb5	ATCCCCCTTCTAACCCCCCCCATATTTGGCCGCATACATAGCAAAACGAAGTACAGTGCATCGCTATAATTCATTAATACATCATAAATCGTGAAGCACAGGGTTATAACGACCACGATC
chr11	119547652	119547721	Nptx1	GATCGGGCTGGCTGGGGCAGTCGCTCCGCAGGCGGCCCGCGCTCTAGCACCGCGCTTCTACGCCGCACAG
chr11	119547864	119547933	Nptx1	GCGCCGCGGGGGTCGCACGGGAGCGCGGCTGGAGCTACCTCGGCCCTCCCCATCTCGTCCCTCCCGGATC
chr12	56536712	56536781	Nkx2-1	GATCATTCTGCTTCAATTGGGCGCCTCTCATCCGGCTAGGAAGAAACTGCTTAGGAGGAAGTGGGTTTCC
chr12	56536848	56536917	Nkx2-1	GGGAGCTGTGGGCTGTGCTCCCTAGCGGGCCCGGGGGCGTCAGCCTCATTGCTGTTACCAGGTCAGGATC
chr14	58072610	58072679	Fgf9	GATCCGTAAATTCTGACGTAGCCCGAGCATCTTAAAAATCCCTGTAATATCGCCCAGGCACTTACGTTGC
chr14	58072625	58072694	Fgf9	CGTAGCCCGAGCATCTTAAAAATCCCTGTAATATCGCCCAGGCACTTACGTTGCTATGGTCATTCTGATC
chr2	147185641	147185710	Nkx2-2	GATCCGGGATGGGACTTGGACATTAAATGGCTTCTTCCCCAAAACTCCCAGCGTCCACCCGGGTTACTGC
chr2	147186354	147186423	Nkx2-2	GCTCCGGCGGCCGCTCCGCGCGCGGTGGCGGCTGGTGGCGAGGAAAAAATGGGCCATTGCCTGAGCGATC
chr2	180334609	180334678	Gata5	GATCGCCAGCCAAAGCCCTCACAGGAAGGCGCGGCGTTGGCCCAGGGAGGGTGACCGGTGGGTTGTAGAC
chr2	180335654	180335723	Gata5	GTCAGAAAGGAGTGAACATTGCCTGCACACTGGTGTCCACGCAACCTGCTCTCTTCAGCGTGTGGAGATC
chr2	70474824	70474893	Sp5	GATCAGGAAAATCCAATTATTTGTGTATATACATTTCCCACATAGTGATTACTTCATTAATTGTCCCGCC
chr2	70475040	70475109	Sp5	AAAGCCATAAATCTTTCCTCTGACTGGCTGGCGGCCCAGCAAAGCCCTTATCAAATTCTTGGAGGTGATC
chr2	71546567	71546636	Dlx2	GATCACCGTGCGTGGCTCGGGACCGCAGCTGCTGGCCGCATCCTTCCCGGGCCTCTCGGACCTCTCGGCT
chr2	71546887	71546956	Dlx2	GTGTCACGTGGCGGGCAAGGCGGCCGCGGTGGGTGCGTGTACAAGCACTGCAGAAAGTGGGTACCCGATC
chr2	74691240	74691309	Hoxd10	GATCTAAGGAGGGGGTAGCTACGGGCTGGAACCATCATCCGAGCTTCGGGTTTGCCCAGCTGCGTGGTGG
chr2	74691967	74692036	Hoxd10	ATTCCTCCCCAAAATGTCCTTTCCCAACAGCTCTCCTGCTGCTAATACTTTTTTAGTAGATTCCTTGATC
chr4	115939750	115939819	Dmbx1	GATCCGCCCACCGACTCCCAGACTACAGGACCGCAAACGAGGAGAAGGTCCCCGGAGCTGACCGCCCGAG
chr4	115940108	115940177	Dmbx1	GGAACTAGGGACCCCGGCAGCGTCCATCATTTCCCCGAGAATATCGTTCCGTCATTGCTGGCTCTGGATC
chr4	130138516	130138585	Hcrtr1	GATCCTCACGCCAAGAAACAGGCTTCTCAAGACCCCCCTTGCTAGGTCTCCTGGAGTCCCCGGGGCCGAG
chr4	130139507	130139576	Hcrtr1	GTGCCGCCTTCAAGCAATCTCAGGACGCGCTGGAGCAGCTGGTGTCCAGAGATGTCAGAAAGCCCTGATC
chr4	139832118	139832187	Pax7	GATCGCCGCCGGCCGGTCCCCTCTGCATCCCCGAGTGGCTAGAGACTCAAAACAGTCCCCTGGATTGCTG
chr4	139832921	139832990	Pax7	CGCTGGAGACGAATCCAGAGTCGGCTGGATAAACCTCTTGGCGTCTCTTCCTTTCACCCCTGCTGCGATC
chr9	118478060	118478129	Eomes	GATCCAATTAATAAATACTTAATTGAATTAGTGTCACCTCTAACAGCCAATAGCAAAGTCCCCTAGCCAT
chr9	118479460	118479529	Eomes	CCGCGCCCACGTCTACCTGTGCAACCGGCCCCTATGGCTCAAATTCCACCGGCACCAAACTGAGATGATC
chr9	118926248	118926317	Ctdspl	GATCGCTGAGCTTGCTCTATCTCCCAGGCTCCGCCGCACCCTCCCACCTACCCCGAGGCCCTCTGTGCCC
chr9	118927085	118927154	Ctdspl	GGAGGCTGGGAGGGTGCCTGTGCCAGCTGAGCTCGTGTGAGTGTGCATGAGCGGCTGAGAAGTTGGGATC
chr9	58203978	58204047	Islr2	GATCGCACGGACGTGCAGGAGTGTCTGGGGTAAGCTCTCCCAACTCTGGCTTTCTTCCCTAAAGAGGTTG
chr9	58204404	58204473	Islr2	TAATACCTAGGGAAGGAGAGACGGCATAGAAACACTTCCCACCTCCCACCCCTGCCCTACGTCTTTGATC
chr3	34648729	34648848	Sox2	GATCGGCTAAAATTACCCTCTCGGGTCCTGGGCAGGCAAGATTCTTGAACCCCTACCCCCGCCCCCAGCCCATTCTCCCACAGCCTGGGCTTGCTTGGTGCCGGCTCCTCGGGTTCGGCG
chr3	34650164	34650283	Sox2	TTTCCAAAAACTAATCACAACAATCGCGGCGGCCCGAGGAGGAGAGCGCCTGTTTTTTCATCCCAATTGCACTTCGCCCGTCTCGAGCTCCGCTTCCCCCCAACTATTCTCCGCCAGATC
